# Supplementary material for: Defining re-implementation
Source: Implement Sci Commun. 2023 Jun 5;4:60. doi: 10.1186/s43058-023-00440-4 (PMC10240764; doi:10.1186/s43058-023-00440-4)
Supplement: Supplementary file 1 — Additional file 1. Search strategy. Table that includes databases and search terms. [file 43058_2023_440_MOESM1_ESM.xlsx]

## Sheet: Additional file 1
	Additional file 1: Search Strategy
	Database	Search Terms
	PubMed	(reimplement*[tiab] OR re-implement*[tiab] OR relaunch*[tiab] OR re-launch*[tiab] OR readopt*[tiab] OR re-adopt*[tiab]) NOT ("Genome"[Mesh] OR "Models, Molecular"[Mesh] OR "computational biology"[MeSH Terms] OR molecular*[tiab] OR biomolecular*[tiab] OR gene*[tiab] OR DNA[tiab] OR RNA[tiab])
	CINAHL	(AB reimplement* OR AB re-implement* OR AB relaunch* OR AB re-launch* OR AB readopt* OR AB re-adopt) NOT (DE "Genetics" OR DE "Biochemistry" OR DE "Bioinformatics" OR AB molecular* OR AB biomolecular* OR AB gene* OR AB DNA* OR AB RNA*)
	Google	reimplementation, reimplement, re-implementation, re-implement, reluanch, re-launch, readopt, re-adopt
