# Supplementary material for: Defining re-implementation
Source: Implement Sci Commun. 2023 Jun 5;4:60. doi: 10.1186/s43058-023-00440-4 (PMC10240764; doi:10.1186/s43058-023-00440-4)
Supplement: Supplementary file 2 — Additional file 2. Re-implementation Cases Identified in the Literature and their Implementation Strategies. Table that includes cases found in the literature with a brief description and corresponding ERIC strategy. [file 43058_2023_440_MOESM2_ESM.xlsx]

## Sheet: Table 1 
		Table 1. Re-implementation Cases Identified in the Literature
		Author, Year	Intervention	Setting	Implementation Strategies (by ERIC cluster)
		Type 1: Failed Implementation
		Germain, et al 2021	Surfactant administration protocol	Neonatal intensive care unit, Canada	Use evaluative and iterative strategies; Adapt and tailor to context; Develop stakeholders interrelationships; Train and educate stakeholders; Change infrastructure
		Gransjøen, et al 2018	National guidelines for musculoskeletal imaging	Norway	Use evaluative and iterative strategies; Adapt and tailor to context; Train and educate stakeholders; Change infrastructure
		Séroussi & Bouaud 2016, 2018, 2020	National health information exchange platform	France	Use evaluative and iterative strategies; Provide interactive assistance; Adapt and tailor to context; Engage consumers; Utilize financial strategies; Change infrastructure
		Wideman, et al 2005	Barcode Medication Administration System	Intensive care unit, United States	Use evaluative and iterative strategies; Provide interactive assistance; Adapt and tailor to context; Develop stakeholders interrelationships; Train and educate stakeholders; Change infrastructure
		Type 2: Flawed Intervention
		Curtis, et al 2017	Chest injury protocol	Emergency department, Australia	Use evaluative and iterative strategies; Provide interactive assistance; Adapt and tailor to context; Develop stakeholders interrelationships; Train and educate stakeholders; Support clinicians; Change infrastructure
		Turcotte, et al 2018	Health assessment	Post acute care hospital, Canada	Use evaluative and iterative strategies; Adapt and tailor to context; Develop stakeholders interrelationships; Train and educate stakeholders; Support clinicians; Change infrastructure
		Type 3: Unsustained Intervention
		Cassarino, et al 2020	Barcode Medication Administration System	Acute care hospital, South America	Use evaluative and iterative strategies; Provide interactive assistance; Adapt and tailor to context; Develop stakeholders interrelationships; Train and educate stakeholders
		Chilundo, et al 2015	Community Health Worker program	Mozambique	Use evaluative and iterative strategies; Adapt and tailor to context; Develop stakeholders interrelationships; Train and educate stakeholders; Utilize financial strategies
		Hennein, et al 2021	Diabetes screening program	Public health clinic, Uganda	Use evaluative and iterative strategies; Adapt and tailor to context; Train and educate stakeholders; Utilize financial strategies
		Jordan, et al 2020	Emergency laparotomy care bundle	Acute care hospital, United Kingdom	Use evaluative and iterative strategies; Provide interactive assistance; Adapt and tailor to context; Develop stakeholders interrelationships; Train and educate stakeholders; Support clinicians; Change infrastructure
		Plotnikoff, et al 2009 Faulkner, et al 2011, 2018	National physical activity promotion	Canada	Use evaluative and iterative strategies; Adapt and tailor to context; Develop stakeholders interrelationships; Engage consumers; Utilize financial strategies
